# Supplementary material for: Epigenetic Modulating Chemicals Significantly Affect the Virulence and Genetic Characteristics of the Bacterial Plant Pathogen Xanthomonas campestris pv. campestris
Source: Genes (Basel). 2021 May 25;12(6):804. doi: 10.3390/genes12060804 (PMC8226645; doi:10.3390/genes12060804)
Supplement: Supplementary file 1 [file genes-12-00804-s001.zip]

Archive with 3 entries (3 files):
- Figure S1_S2_S3.pdf
- Table S1.xlsx
- Table S2.xlsx
