# Supplementary material for: Epigenetic Modulating Chemicals Significantly Affect the Virulence and Genetic Characteristics of the Bacterial Plant Pathogen Xanthomonas campestris pv. campestris
Source: Genes (Basel). 2021 May 25;12(6):804. doi: 10.3390/genes12060804 (PMC8226645; doi:10.3390/genes12060804)
Supplement: Supplementary file 1 [file genes-12-00804-s001.zip › Table S1.xlsx]

## Sheet: List1 (2)
Table S4: Significance of differences in virulence between the individual treatments as revealed by Tukey’s (HSD) test
Chemicals	AZA	AZA2	ORY	ORY2	LOM	LOM2	RG	RG2	ZEB	ZEB2	CAM	CAM2	CAY	CAY2	SIR	SIR2	SRT	SRT2	SU	SU2	UPC	UPC2	NC
AZA		0.0953042	0.499699	0.998169	0.00390907	0.0748908	0.0310216	0.708765	0.499699	0.967434	0.993943	0.0220099	0.000371827	1	0.993943	1.50021e-05	0.993943	1.51408e-05	0.00390907	0.998169	0.218391	0.218391	0.000371827
AZA2	0.0953042		0.999984	0.985204	1	1	1	2.42363e-05	0.999984	0.999225	0.927824	1	1.50021e-05	0.0204603	0.927824	1.50021e-05	0.000418949	1.50021e-05	1.50022e-05	0.985204	1.50404e-05	1.50404e-05	1
ORY	0.499699	0.999984		1	0.993943	1	0.999987	0.000129679	1	1	0.999987	0.987063	1.50021e-05	0.160973	0.999987	1.50021e-05	0.00390907	1.50021e-05	1.50025e-05	1	1.51192e-05	1.51192e-05	0.874074
ORY2	0.998169	0.985204	1		0.820846	0.996327	0.979551	0.0592182	1	1	1	0.807727	1.87074e-05	0.95048	1	1.50021e-05	0.362058	1.50034e-05	9.82132e-05	1	0.00550649	0.00550649	0.477881
LOM	0.00390907	1	0.993943	0.820846		1	1	1.50052e-05	0.993943	0.967434	0.499699	1	1.50021e-05	0.000371827	0.499699	1.50021e-05	1.58017e-05	1.50021e-05	1.50021e-05	0.820846	1.50021e-05	1.50021e-05	1
LOM2	0.0748908	1	1	0.996327	1		1	1.58017e-05	1	0.999949	0.963706	0.999987	1.50021e-05	0.0115589	0.963706	1.50021e-05	0.000129679	1.50021e-05	1.50021e-05	0.996327	1.50022e-05	1.50022e-05	0.999519
RG	0.0310216	1	0.999987	0.979551	1	1		1.51408e-05	0.999987	0.999151	0.874074	1	1.50021e-05	0.00390907	0.874074	1.50021e-05	3.47287e-05	1.50021e-05	1.50021e-05	0.979551	1.50021e-05	1.50021e-05	0.999987
RG2	0.708765	2.42363e-05	0.000129679	0.0592182	1.50052e-05	1.58017e-05	1.51408e-05		0.000129679	0.0153517	0.0115589	1.67361e-05	0.708765	0.963706	0.0115589	1.50155e-05	1	0.0310216	0.963706	0.0592182	1	1	1.50022e-05
ZEB	0.499699	0.999984	1	1	0.993943	1	0.999987	0.000129679		1	0.999987	0.987063	1.50021e-05	0.160973	0.999987	1.50021e-05	0.00390907	1.50021e-05	1.50025e-05	1	1.51192e-05	1.51192e-05	0.874074
ZEB2	0.967434	0.999225	1	1	0.967434	0.999949	0.999151	0.0153517	1		1	0.948488	1.53297e-05	0.772417	1	1.50021e-05	0.147353	1.50022e-05	2.08749e-05	1	0.000859999	0.000859999	0.772417
CAM	0.993943	0.927824	0.999987	1	0.499699	0.963706	0.874074	0.0115589	0.999987	1		0.590709	1.50238e-05	0.874074	1	1.50021e-05	0.160973	1.50021e-05	1.58017e-05	1	0.000218014	0.000218014	0.160973
CAM2	0.0220099	1	0.987063	0.807727	1	0.999987	1	1.67361e-05	0.987063	0.948488	0.590709		1.50021e-05	0.00411456	0.590709	1.50021e-05	0.000114441	1.50021e-05	1.50021e-05	0.807727	1.5013e-05	1.5013e-05	1
CAY	0.000371827	1.50021e-05	1.50021e-05	1.87074e-05	1.50021e-05	1.50021e-05	1.50021e-05	0.708765	1.50021e-05	1.53297e-05	1.50238e-05	1.50021e-05		0.00390907	1.50238e-05	0.00232302	0.160973	0.999519	1	1.87074e-05	0.660969	0.660969	1.50021e-05
CAY2	1	0.0204603	0.160973	0.95048	0.000371827	0.0115589	0.00390907	0.963706	0.160973	0.772417	0.874074	0.00411456	0.00390907		0.874074	1.50021e-05	0.999987	1.91702e-05	0.0310216	0.95048	0.660969	0.660969	3.47287e-05
SIR	0.993943	0.927824	0.999987	1	0.499699	0.963706	0.874074	0.0115589	0.999987	1	1	0.590709	1.50238e-05	0.874074		1.50021e-05	0.160973	1.50021e-05	1.58017e-05	1	0.000218014	0.000218014	0.160973
SIR2	1.50021e-05	1.50021e-05	1.50021e-05	1.50021e-05	1.50021e-05	1.50021e-05	1.50021e-05	1.50155e-05	1.50021e-05	1.50021e-05	1.50021e-05	1.50021e-05	0.00232302	1.50021e-05	1.50021e-05		1.50022e-05	0.147353	0.000300058	1.50021e-05	1.50025e-05	1.50025e-05	1.50021e-05
SRT	0.993943	0.000418949	0.00390907	0.362058	1.58017e-05	0.000129679	3.47287e-05	1	0.00390907	0.147353	0.160973	0.000114441	0.160973	0.999987	0.160973	1.50022e-05		0.00122178	0.499699	0.362058	0.999858	0.999858	1.50238e-05
SRT2	1.51408e-05	1.50021e-05	1.50021e-05	1.50034e-05	1.50021e-05	1.50021e-05	1.50021e-05	0.0310216	1.50021e-05	1.50022e-05	1.50021e-05	1.50021e-05	0.999519	1.91702e-05	1.50021e-05	0.147353	0.00122178		0.963706	1.50034e-05	0.0114267	0.0114267	1.50021e-05
SU	0.00390907	1.50022e-05	1.50025e-05	9.82132e-05	1.50021e-05	1.50021e-05	1.50021e-05	0.963706	1.50025e-05	2.08749e-05	1.58017e-05	1.50021e-05	1	0.0310216	1.58017e-05	0.000300058	0.499699	0.963706		9.82132e-05	0.967434	0.967434	1.50021e-05
SU2	0.998169	0.985204	1	1	0.820846	0.996327	0.979551	0.0592182	1	1	1	0.807727	1.87074e-05	0.95048	1	1.50021e-05	0.362058	1.50034e-05	9.82132e-05		0.00550649	0.00550649	0.477881
UPC	0.218391	1.50404e-05	1.51192e-05	0.00550649	1.50021e-05	1.50022e-05	1.50021e-05	1	1.51192e-05	0.000859999	0.000218014	1.5013e-05	0.660969	0.660969	0.000218014	1.50025e-05	0.999858	0.0114267	0.967434	0.00550649		1	1.50021e-05
UPC2	0.218391	1.50404e-05	1.51192e-05	0.00550649	1.50021e-05	1.50022e-05	1.50021e-05	1	1.51192e-05	0.000859999	0.000218014	1.5013e-05	0.660969	0.660969	0.000218014	1.50025e-05	0.999858	0.0114267	0.967434	0.00550649	1		1.50021e-05
NC/NC2	0.000371827	1	0.874074	0.477881	1	0.999519	0.999987	1.50022e-05	0.874074	0.772417	0.160973	1	1.50021e-05	3.47287e-05	0.160973	1.50021e-05	1.50238e-05	1.50021e-05	1.50021e-05	0.477881	1.50021e-05	1.50021e-05
	* the variants indicated at the end by the number 2 represent the values obtained after re-isolation/re-inoculation.
