# Supplementary material for: Epigenetic Modulating Chemicals Significantly Affect the Virulence and Genetic Characteristics of the Bacterial Plant Pathogen Xanthomonas campestris pv. campestris
Source: Genes (Basel). 2021 May 25;12(6):804. doi: 10.3390/genes12060804 (PMC8226645; doi:10.3390/genes12060804)
Supplement: Supplementary file 1 [file genes-12-00804-s001.zip › Table S2.xlsx]

## Sheet: Sheet1_(2)
Table S4: Incidence of point mutations in RNAseq data obtained for strains treated by selected EMC based on the comparison with reference genomome of X. campestris
reference base	alternated base	counts	sample	covered_bases	proportion of alternations	percentage of alternations	covered As	proportion of altered As	covered Cs	proportion of altered Cs	covered Gs	proportion of altered Gs	covered Ts	proportion of altered Ts
A	C	41	Xcc CAY treated	1124589	3.64578e-05	0.00364578	205457	0.000199555
A	G	198	Xcc CAY treated	1124589	0.000176064	0.0176064	205457	0.000963705
A	T	12	Xcc CAY treated	1124589	1.06706e-05	0.00106706	205457	5.84064e-05
C	A	59	Xcc CAY treated	1124589	5.24636e-05	0.00524636			356900	0.000165312
C	G	64	Xcc CAY treated	1124589	5.69097e-05	0.00569097			356900	0.000179322
C	T	185	Xcc CAY treated	1124589	0.000164505	0.0164505			356900	0.000518352
G	A	206	Xcc CAY treated	1124589	0.000183178	0.0183178					358222	0.000575062
G	C	63	Xcc CAY treated	1124589	5.60205e-05	0.00560205					358222	0.000175869
G	T	41	Xcc CAY treated	1124589	3.64578e-05	0.00364578					358222	0.000114454
T	A	0	Xcc CAY treated	1124589	0	0							204660	0
T	C	190	Xcc CAY treated	1124589	0.000168951	0.0168951							204660	0.000928369
T	G	38	Xcc CAY treated	1124589	3.37901e-05	0.00337901							204660	0.000185674
A	C	108	Xcc LOM treated	2123968	5.08482e-05	0.00508482	384335	0.000281005
A	G	658	Xcc LOM treated	2123968	0.000309798	0.0309798	384335	0.00171205
A	T	30	Xcc LOM treated	2123968	1.41245e-05	0.00141245	384335	7.80569e-05
C	A	167	Xcc LOM treated	2123968	7.86264e-05	0.00786264			679876	0.000245633
C	G	255	Xcc LOM treated	2123968	0.000120058	0.0120058			679876	0.000375068
C	T	688	Xcc LOM treated	2123968	0.000323922	0.0323922			679876	0.00101195
G	A	712	Xcc LOM treated	2123968	0.000335222	0.0335222					680109	0.00104689
G	C	241	Xcc LOM treated	2123968	0.000113467	0.0113467					680109	0.000354355
G	T	166	Xcc LOM treated	2123968	7.81556e-05	0.00781556					680109	0.000244079
T	A	24	Xcc LOM treated	2123968	1.12996e-05	0.00112996							381768	6.28654e-05
T	C	646	Xcc LOM treated	2123968	0.000304148	0.0304148							381768	0.00169213
T	G	107	Xcc LOM treated	2123968	5.03774e-05	0.00503774							381768	0.000280275
A	C	65	Xcc untreated	1450262	4.48195e-05	0.00448195	268031	0.000242509
A	G	354	Xcc untreated	1450262	0.000244094	0.0244094	268031	0.00132074
A	T	21	Xcc untreated	1450262	1.44801e-05	0.00144801	268031	7.83491e-05
C	A	65	Xcc untreated	1450262	4.48195e-05	0.00448195			457385	0.000142112
C	G	119	Xcc untreated	1450262	8.20541e-05	0.00820541			457385	0.000260175
C	T	359	Xcc untreated	1450262	0.000247541	0.0247541			457385	0.000784897
G	A	351	Xcc untreated	1450262	0.000242025	0.0242025					458965	0.000764764
G	C	121	Xcc untreated	1450262	8.34332e-05	0.00834332					458965	0.000263637
G	T	69	Xcc untreated	1450262	4.75776e-05	0.00475776					458965	0.000150338
T	A	14	Xcc untreated	1450262	9.65343e-06	0.000965343							266318	5.25687e-05
T	C	373	Xcc untreated	1450262	0.000257195	0.0257195							266318	0.00140058
T	G	76	Xcc untreated	1450262	5.24043e-05	0.00524043							266318	0.000285373
